# Supplementary material for: Generation of Variability in Chrysodeixis includens Nucleopolyhedrovirus (ChinNPV): The Role of a Single Variant
Source: Viruses. 2021 Sep 22;13(10):1895. doi: 10.3390/v13101895 (PMC8539094; doi:10.3390/v13101895)
Supplement: Supplementary file 1 [file viruses-13-01895-s001.zip]

Archive with 1 entries (1 files):
- viruses-1385347-supplementary.xlsx
