# Supplementary material for: Generation of Variability in Chrysodeixis includens Nucleopolyhedrovirus (ChinNPV): The Role of a Single Variant
Source: Viruses. 2021 Sep 22;13(10):1895. doi: 10.3390/v13101895 (PMC8539094; doi:10.3390/v13101895)
Supplement: Supplementary file 1 [file viruses-13-01895-s001.zip › viruses-1385347-supplementary.xlsx]

## Sheet: SNPs in ChinNPV-K
Contig	Position in ChinK	Final	Original	Affects EcoRI site	Affects HindIII site	ORF/Gene
4	137941	G-C	A-T	No	No	(repeated)
3	118187	T-A	C-G	No	No	Intergenic
3	110338	T-A	C-G	No	No	Intergenic
3	108484	A-T	G-C	No	No	Intergenic
3	106025	T-A	A-T	No	No	Intergenic
3	105347-105348	-	TA	No	No	Intergenic
3	105329	C-G	A-T	No	No	Intergenic
3	104794	C-G	T-A	No	No	Intergenic
3	104066	T-A	C-G	No	No	Intergenic
3	104020	G-C	A-T	No	No	Intergenic
3	103033	A-T	G-C	No	No	Intergenic
3	99478	G-C	A-T	No	No	Intergenic
3	99439	A-T	C-G	No	No	Intergenic
3	98883	A-T	G-C	No	No	Intergenic
3	98767	G-C	A-T	No	No	Intergenic
3	97228	C-G	A-T	No	No	Intergenic
3	97224	C-G	T-A	No	No	Intergenic
3	97221-97222	TT	CC	No	No	Intergenic
3	97213	A-T	C-G	No	No	Intergenic
3	97209	T-A	C-G	No	No	Intergenic
3	97206	C-G	T-A	No	No	Intergenic
3	97168	G-C	T-A	No	No	Intergenic
3	97150	T-A	A-T	No	No	Intergenic
3	96003	G-C	A-T	No	No	Intergenic
3	95981	C-G	T-A	No	No	Intergenic
1	31056	A-T	G-C	No	No	Intergenic
1	31008	A-T	G-C	No	No	Intergenic
1	30795	A-T	G-C	No	No	Intergenic
1	30621	A-T	G-C	No	No	Intergenic
1	30528	C-G	A-T	No	No	Intergenic
1	30513	A-T	T-A	No	No	Intergenic
1	28762	G-C	A-T	No	No	Intergenic
1	28729	T-A	G-C	No	No	Intergenic
1	28708	T-A	C-G	No	No	Intergenic
1	28673	C-G	T-A	No	No	Intergenic
1	28027	A-T	G-C	No	No	Intergenic
1	25771	G-C	A-T	No	No	Intergenic
1	10315	T-A	G-C	No	No	Intergenic
2	41581	T-A	C-G	No	No	Intergenic
2	48601	T-A	C-G	No	No	Intergenic
2	49472	G-C	A-T	No	No	Intergenic
2	58454	G-C	A-T	No	No	Intergenic
2	58466	G-C	A-T	No	No	Intergenic
2	61476	T-A	G-C	No	No	Intergenic
5	63135	A-T	T-A	No	No	Intergenic
5	63154	T-A	C-G	No	No	Intergenic
5	67282	C-G	A-T	No	No	Intergenic
5	69133	T-A	C-G	No	No	Intergenic
4	131789	T-A	C-G	No	No	Intergenic
8	34107	C-G	T-A	No	No	Intergenic
8	38118	G-C	A-T	No	No	Intergenic
8	39069	A-T	G-C	No	No	Intergenic
8	40026	T-A	C-G	No	No	Intergenic
11	6058-6059	-	ATAGCTG	No	No	Intergenic
1	9921	C-G	T-A	No	No	ORF_10/me53
1	9909	G-C	A-T	No	No	ORF_10/me53
1	9841	G-C	T-A	No	No	ORF_10/me53
1	9812	A-T	G-C	No	No	ORF_10/me53
1	9767	A-T	G-C	No	No	ORF_10/me53
1	9736	A-T	G-C	No	No	ORF_10/me53
1	9656	T-A	C-G	No	No	ORF_10/me53
1	9523	A-T	G-C	No	No	ORF_10/me53
1	9472	G-C	C-G	No	No	ORF_10/me53
1	9469	T-A	C-G	No	No	ORF_10/me53
1	9325	A-T	G-C	No	No	ORF_10/me53
1	9322	A-T	G-C	No	No	ORF_10/me53
1	9220	C-G	T-A	No	No	ORF_10/me53
1	9046	A-T	T-A	No	No	ORF_10/me53
3	97246	A-T	C-G	No	No	ORF_100/Similar to Chch100
3	97242	C-G	T-A	No	No	ORF_100/Similar to Chch100
3	98734	A-T	G-C	No	No	ORF_101/Similar to Chch104
3	98141	G-C	A-T	No	No	ORF_101/Similar to Chch104
3	98093	C-G	G-C	No	No	ORF_101/Similar to Chch104
3	98069	T-A	C-G	No	No	ORF_101/Similar to Chch104
3	99070	T-A	C-G	No	No	ORF_102/Similar to Chch105
3	99052	T-A	C-G	No	No	ORF_102/Similar to Chch105
3	99040	C-G	T-A	No	No	ORF_102/Similar to Chch105
3	98927-98928	AA	GG	Yes	No	ORF_102/Similar to Chch105
3	100538	G-C	A-T	No	No	ORF_103/Similar to Chch106
3	100438	C-G	T-A	No	No	ORF_103/Similar to Chch106
3	100268	A-T	G-C	No	No	ORF_103/Similar to Chch106
3	100118	G-C	A-T	No	No	ORF_103/Similar to Chch106
3	100052	A-T	G-C	No	No	ORF_103/Similar to Chch106
3	100048	A-T	G-C	No	No	ORF_103/Similar to Chch106
3	99998	A-T	G-C	No	No	ORF_103/Similar to Chch106
3	99983	A-T	G-C	No	No	ORF_103/Similar to Chch106
3	99967	G-C	A-T	No	No	ORF_103/Similar to Chch106
3	102498	T-A	G-C	No	No	ORF_105/Similar to Chch108
3	103053	T-A	C-G	No	No	ORF_106/Similar to Chch109
3	104242-104243	-	CA	No	No	ORF_107/pif-3
3	104177	A-T	T-A	No	No	ORF_107/pif-3
3	105226	C-G	T-A	No	No	ORF_108/Similar to Chch111
3	105111	G-C	A-T	No	No	ORF_108/Similar to Chch111
3	105069	T-A	C-G	No	No	ORF_108/Similar to Chch111
3	105945	A-T	T-A	No	No	ORF_109/Similar to Chch112
3	105676	C-G	T-A	No	No	ORF_109/Similar to Chch112
1	10953	G-C	A-T	No	No	ORF_11/exon-0/ie-0
1	10771	T-A	C-G	No	No	ORF_11/exon-0/ie-0
1	10699	T-A	C-G	No	No	ORF_11/exon-0/ie-0
1	10395	G-C	A-T	No	No	ORF_11/exon-0/ie-0
3	107023	C-G	T-A	No	No	ORF_111/Similar to Chch116
3	107007	A-T	G-C	No	No	ORF_111/Similar to Chch116
3	106569	A-T	G-C	No	No	ORF_111/Similar to Chch116
3	107519	T-A	C-G	No	No	ORF_112/Similar to Chch117
3	107992	G-C	A-T	No	No	ORF_113/Similar to Chch118
3	110856-110857	-	TT	No	No	ORF_116/rr2
3	112768	A-T	G-C	No	No	ORF_118/similar to Chch124 Tni116
1	12134	T-A	C-G	No	No	ORF_12/Similar to Chch11
1	11717	C-G	T-A	No	No	ORF_12/Similar to Chch11
1	11666	A-T	G-C	No	No	ORF_12/Similar to Chch11
1	11426	T-A	C-G	No	No	ORF_12/Similar to Chch11
3	115618	A-T	C-G	No	No	ORF_121/alkaline exonuclease
3	115345	T-A	A-T	No	No	ORF_121/alkaline exonuclease
3	115016	C-G	G-C	No	No	ORF_121/alkaline exonuclease
3	114953	T-A	C-G	No	No	ORF_121/alkaline exonuclease
3	114943	C-G	T-A	No	No	ORF_121/alkaline exonuclease
3	116578	C-G	T-A	No	No	ORF_122/Similar to Chch128
3	116471	G-C	A-T	No	No	ORF_122/Similar to Chch128
3	115964	T-A	G-C	No	No	ORF_122/Similar to Chch128
3	117806	T-A	C-G	No	No	ORF_123/fgf protein
3	117183-117184	-	TGT	No	No	ORF_123/fgf protein
3	117173	A-T	G-C	No	No	ORF_123/fgf protein
3	117146	G-C	A-T	No	No	ORF_123/fgf protein
3	119661	C-G	T-A	No	No	ORF_124/pif-1
3	119636	C-G	T-A	No	No	ORF_124/pif-1
3	119629	T-A	A-T	No	No	ORF_124/pif-1
3	119538	C-G	T-A	No	No	ORF_124/pif-1
3	118313	A-T	G-C	No	No	ORF_124/pif-1
1	12820	C-G	T-A	No	No	ORF_13/odv-e18
3	127130	C-G	A-T	No	No	ORF_134/egt
3	126724-126725	-	T-A	No	No	ORF_134/egt
3	127637	G-C	T-A	No	No	ORF_135/Similar to Chch142
3	129637	A-T	G-C	No	No	ORF_136/Similar to Chch143
3	129439	C-G	T-A	No	No	ORF_136/Similar to Chch143
3	129331	T-A	A-T	No	No	ORF_136/Similar to Chch143
3	129079	G-C	A-T	No	No	ORF_136/Similar to Chch143
3	128938	A-T	G-C	No	No	ORF_136/Similar to Chch143
3	128892	T-A	C-G	No	No	ORF_136/Similar to Chch143
3	128554	A-T	G-C	No	No	ORF_136/Similar to Chch143
4	131459	T-A	C-G	No	No	ORF_136/Similar to Chch143
4	130837	A-T	G-C	No	No	ORF_136/Similar to Chch143
4	130721	A-T	C-G	No	No	ORF_136/Similar to Chch143
4	130689	T-A	C-G	No	No	ORF_136/Similar to Chch143
4	130675	G-C	T-A	No	No	ORF_136/Similar to Chch143
4	130434	G-C	T-A	No	No	ORF_136/Similar to Chch143
4	130326	G-C	A-T	No	No	ORF_136/Similar to Chch143
4	130302	A-T	T-A	No	No	ORF_136/Similar to Chch143
4	130291	T-A	C-G	No	No	ORF_136/Similar to Chch143
4	130276	A-T	G-C	No	No	ORF_136/Similar to Chch143
4	129637	A-T	G-C	No	No	ORF_136/Similar to Chch143
4	132272	T-A	C-G	No	No	ORF_137/pkip
1	13844	G-C	A-T	No	No	ORF_14/odv-ec27
1	13839	A-T	T-A	No	No	ORF_14/odv-ec27
1	13810	G-C	T-A	No	No	ORF_14/odv-ec27
1	13803	G-C	A-T	No	No	ORF_14/odv-ec27
1	13488	T-A	C-G	No	No	ORF_14/odv-ec27
1	13428	T-A	A-T	No	No	ORF_14/odv-ec27
1	13362	A-T	G-C	No	No	ORF_14/odv-ec27
1	13251	T-A	G-C	No	No	ORF_14/odv-ec27
4	136213-136214	-	GAC	No	No	ORF_140/f-protein
4	138561	G-C	A-T	No	No	ORF_141/rr-1
4	138304	C-G	A-T	No	No	ORF_141/rr-1
4	138052	A-T	G-C	No	No	ORF_141/rr-1
4	137941	G-C	A-T	No	No	ORF_141/rr-1
4	137938	A-T	G-C	No	No	ORF_141/rr-1
1	14049	G-C	T-A	No	No	ORF_15/Similar to Chch14
1	14044	G-C	A-T	No	No	ORF_15/Similar to Chch14
1	14931	G-C	A-T	No	No	ORF_16/Similar to Chch15
1	14816	-	GCA	No	No	ORF_16/Similar to Chch15
1	14732	-	CCA	No	No	ORF_16/Similar to Chch15
1	14588	A-T	G-C	No	No	ORF_16/Similar to Chch15
1	14573	A-T	G-C	No	No	ORF_16/Similar to Chch15
1	16978	-	AA	No	No	ORF_17/ie-1
1	15170	T-A	C-G	No	No	ORF_17/ie-1
1	15156	A-T	G-C	No	No	ORF_17/ie-1
1	15080	G-C	A-T	No	No	ORF_17/ie-1
1	15060	G-C	A-T	No	No	ORF_17/ie-1
1	19319	C-G	T-A	No	No	ORF_18/p74/pif-0
1	18341	A-T	C-G	No	No	ORF_18/p74/pif-0
1	18047	G-C	A-T	No	No	ORF_18/p74/pif-0
1	17918	C-G	T-A	Yes	No	ORF_18/p74/pif-0
1	21587	C-G	T-A	No	No	ORF_22/lef-6
1	22496	G-C	A-T	No	No	ORF_23/DNA binding protein
1	22475	A-T	T-A	No	No	ORF_23/DNA binding protein
1	22322	G-C	A-T	No	No	ORF_23/DNA binding protein
1	21803	T-A	C-G	No	No	ORF_23/DNA binding protein
1	21791	T-A	C-G	No	No	ORF_23/DNA binding protein
1	21763	G-C	A-T	No	No	ORF_23/DNA binding protein
1	21737	T-A	G-C	No	No	ORF_23/DNA binding protein
1	21656	C-G	T-A	No	No	ORF_23/DNA binding protein
1	22950	T-A	C-G	No	No	ORF_24/Similar to Chch23
1	22893	C-G	T-A	No	No	ORF_24/Similar to Chch23
1	22869	A-T	G-C	No	No	ORF_24/Similar to Chch23
1	22853	C-G	T-A	No	No	ORF_24/Similar to Chch23
1	22818	C-G	T-A	No	No	ORF_24/Similar to Chch23
1	22816	C-G	A-T	No	No	ORF_24/Similar to Chch23
1	22798	G-C	A-T	No	No	ORF_24/Similar to Chch23
1	22717	C-G	A-T	No	No	ORF_24/Similar to Chch23
1	24277	A-T	G-C	No	No	ORF_25/Similar to Chch24
1	24236	A-T	G-C	No	No	ORF_25/Similar to Chch24
1	24096	G-C	A-T	No	No	ORF_25/Similar to Chch24
1	24076	C-G	T-A	No	No	ORF_25/Similar to Chch24
1	24026-24027	-	CAGCAA	No	No	ORF_25/Similar to Chch24
1	24004-24005	-	A	No	No	ORF_25/Similar to Chch24
1	23875	G-C	A-T	No	No	ORF_25/Similar to Chch24
1	23742	G-C	A-T	No	No	ORF_25/Similar to Chch24
1	23595	T-A	A-T	No	No	ORF_25/Similar to Chch24
1	23593	A-T	T-A	No	No	ORF_25/Similar to Chch24
1	23499	T-A	C-G	No	No	ORF_25/Similar to Chch24
1	25238	G-C	A-T	No	No	ORF_26/Similar to Tn24
1	25743	C-G	T-A	No	No	ORF_28/Similar to ORF25b TnSNPV
1	25679	A-T	G-C	No	No	ORF_28/Similar to ORF25b TnSNPV
1	25657	T-A	C-G	No	No	ORF_28/Similar to ORF25b TnSNPV
1	25562	A-T	G-C	No	No	ORF_28/Similar to ORF25b TnSNPV
1	25559	C-G	A-T	No	No	ORF_28/Similar to ORF25b TnSNPV
1	26358	C-G	A-T	No	No	ORF_29/39k/pp31
1	26186	A-T	T-A	No	No	ORF_29/39k/pp31
1	26159	G-C	A-T	No	No	ORF_29/39k/pp31
1	26099	T-A	C-G	No	No	ORF_29/39k/pp31
1	25961	C-G	A-T	No	No	ORF_29/39k/pp31
1	25877	A-T	G-C	No	No	ORF_29/39k/pp31
4	2366	C-G	T-A	No	No	ORF_3/pk-1
1	26935	T-A	C-G	No	No	ORF_30/lef-11
1	27670	A-T	G-C	No	No	ORF_31/Similar to Chch30
1	27651	T-A	G-C	No	No	ORF_31/Similar to Chch30
1	27619	A-T	G-C	No	No	ORF_31/Similar to Chch30
1	27571	A-T	C-G	No	No	ORF_31/Similar to Chch30
1	27490	A-T	G-C	No	No	ORF_31/Similar to Chch30
1	28579	G-C	T-A	No	No	ORF_32/Similar to Chch31
1	28501-28502	CT	AG	No	No	ORF_32/Similar to Chch31
1	30182	A-T	G-C	No	No	ORF_33/bro-a
1	29944	C-G	A-T	No	No	ORF_33/bro-a
1	29818	T-A	C-G	No	No	ORF_33/bro-a
1	29542	G-C	C-G	No	No	ORF_33/bro-a
1	29530	A-T	G-C	No	No	ORF_33/bro-a
1	29476	A-T	C-G	No	No	ORF_33/bro-a
1	29473	T-A	C-G	No	No	ORF_33/bro-a
1	29470	T-A	C-G	No	No	ORF_33/bro-a
1	31281	T-A	C-G	No	No	ORF_34/p47
1	31167	A-T	G-C	No	No	ORF_34/p47
8	32853-32854	-	A	No	No	ORF_35/Similar to Chch34
8	34281	T-A	C-G	No	No	ORF_37/lef-8
8	34698	A-T	G-C	No	No	ORF_37/lef-8
8	34950	A-T	T-A	No	No	ORF_37/lef-8
8	34998	T-A	C-G	No	No	ORF_37/lef-8
8	35229	A-T	G-C	No	No	ORF_37/lef-8
8	35609	C-G	T-A	No	No	ORF_37/lef-8
8	36405	C-G	T-A	No	No	ORF_37/lef-8
8	36778	G-C	A-T	No	No	ORF_37/lef-8
8	37126	G-C	A-T	No	No	ORF_38/bjdp
8	37135	C-G	T-A	No	No	ORF_38/bjdp
8	37619	C-G	A-T	No	No	ORF_38/bjdp
8	37700	C-G	T-A	No	No	ORF_38/bjdp
8	38043	A-T	G-C	No	No	ORF_38/bjdp
8	38202-38203	TT	CC	No	No	ORF_39/iap-3
8	38232	T-A	C-G	No	No	ORF_39/iap-3
8	38289	C-G	T-A	No	No	ORF_39/iap-3
8	38558	C-G	G-C	No	No	ORF_39/iap-3
8	39267	G-C	A-T	No	No	ORF_41/Similar to Chch40
8	39485	T-A	C-G	No	No	ORF_41/Similar to Chch40
8	39786	C-G	T-A	No	No	ORF_41/Similar to Chch40
8	40238	T-A	C-G	No	No	ORF_42/Similar to Chch41
8	40240	G-C	A-T	No	No	ORF_42/Similar to Chch41
8	40337	G-C	T-A	No	No	ORF_42/Similar to Chch41
2	41127	A-T	T-A	No	No	ORF_43/Similar to Chch42
2	41244	T-A	A-T	No	No	ORF_43/Similar to Chch42
8	40578	C-G	T-A	No	No	ORF_43/Similar to Chch42
2	41638	T-A	C-G	No	No	ORF_44/Similar to Chch43
2	41794	A-T	G-C	No	No	ORF_44/Similar to Chch43
2	42049	C-G	A-T	No	No	ORF_46/vp1054
2	43177	C-G	T-A	No	No	ORF_47/Similar to Chch46
2	43956	A-T	G-C	No	No	ORF_49/Similar to Chch48
2	44613	C-G	G-C	No	No	ORF_50/Similar to Chch49
2	45411	T-A	C-G	No	No	ORF_52/fp/25k
2	45413	G-C	A-T	No	No	ORF_52/fp/25k
2	45702	A-T	G-C	No	No	ORF_52/fp/25k
2	45921	A-T	G-C	No	No	ORF_52/fp/25k
2	46854	T-A	C-G	No	No	ORF_53/lef-9
2	47799	T-A	C-G	No	No	ORF_54/Similar to Chch53
2	49067	A-T	G-C	No	No	ORF_56/Similar to Chch57
2	50318	A-T	G-C	No	No	ORF_57/dnapol
2	50474	T-A	C-G	No	No	ORF_57/dnapol
2	50606	T-A	C-G	No	No	ORF_57/dnapol
2	50636	A-T	G-C	No	No	ORF_57/dnapol
2	50762	C-G	T-A	No	No	ORF_57/dnapol
2	51218	A-T	G-C	No	No	ORF_57/dnapol
2	51359	A-T	G-C	No	No	ORF_57/dnapol
2	52037	G-C	A-T	No	No	ORF_57/dnapol
2	52051	C-G	T-A	No	No	ORF_57/dnapol
2	52426	T-A	A-T	No	No	ORF_57/dnapol
2	52658	G-C	A-T	No	No	ORF_57/dnapol
2	52742	C-G	T-A	No	No	ORF_58/desmoplakin
2	53087	A-T	G-C	No	No	ORF_58/desmoplakin
2	53229	G-C	A-T	No	No	ORF_58/desmoplakin
2	53259	G-C	T-A	No	No	ORF_58/desmoplakin
2	53462	A-T	G-C	No	No	ORF_58/desmoplakin
2	53473	A-T	G-C	No	No	ORF_58/desmoplakin
2	53573	G-C	A-T	No	No	ORF_58/desmoplakin
2	53547	T-A	C-G	No	No	ORF_58/desmoplakin
2	53958	G-C	A-T	No	No	ORF_58/desmoplakin
2	54255-54256	-	A	No	No	ORF_58/desmoplakin
2	54341	C-G	T-A	No	No	ORF_58/desmoplakin
2	56100	G-C	C-G	No	No	ORF_59/lef-3
2	56303	G-C	A-T	No	No	ORF_59/lef-3
11	6168	C-G	T-A	No	No	ORF_6/Similar to Ac152
2	56398	T-A	C-G	No	No	ORF_60/pif-6
2	56873	C-G	T-A	No	No	ORF_61/iap-2
2	57936	C-G	T-A	No	No	ORF_62/Similar to Tn59
2	58223	A-T	G-C	No	No	ORF_62/Similar to Tn59
2	58938	T-A	A-T	No	No	ORF_63/vcath
2	59388	T-A	C-G	No	No	ORF_63/vcath
2	59544	C-G	T-A	No	No	ORF_63/vcath
2	59820	G-C	A-T	No	No	ORF_64/ChiA
2	60402	T-A	C-G	No	No	ORF_64/ChiA
2	60549-60550	AA	GG	No	No	ORF_64/ChiA
2	60891	T-A	C-G	No	No	ORF_64/ChiA
2	62495	C-G	T-A	No	No	ORF_66/pcna
2	62584-62585	-	GT	No	No	ORF_66/pcna
5	62698	C-G	T-A	No	No	ORF_66/pcna
5	62753	T-A	A-T	No	No	ORF_66/pcna
5	62992	T-A	C-G	No	No	ORF_66/pcna
5	63586	G-C	A-T	No	No	ORF_67/gp37
5	63680	G-C	A-T	No	No	ORF_67/gp37
5	63684	A-T	T-A	No	No	ORF_67/gp37
5	64219	A-T	G-C	No	No	ORF_68/photolyase
5	64296	C-G	A-T	No	No	ORF_68/photolyase
5	64303	C-G	T-A	No	No	ORF_68/photolyase
5	64660	C-G	A-T	No	No	ORF_68/photolyase
5	65113	A-T	G-C	No	No	ORF_68/photolyase
5	65137	A-T	T-A	No	No	ORF_68/photolyase
5	65159	T-A	C-G	No	No	ORF_68/photolyase
5	65258	T-A	C-G	No	No	ORF_68/photolyase
5	65451	T-A	C-G	No	No	ORF_68/photolyase
5	65516	G-C	A-T	No	No	ORF_68/photolyase
5	65522	G-C	T-A	No	No	ORF_68/photolyase
5	65585	A-T	G-C	No	No	ORF_68/photolyase
5	65978	A-T	G-C	No	No	ORF_69/bro-b
5	66020	A-T	G-C	No	No	ORF_69/bro-b
5	66038	T-A	C-G	No	No	ORF_69/bro-b
5	66296	G-C	A-T	Yes	No	ORF_69/bro-b
5	66438	G-C	A-T	No	No	ORF_69/bro-b
5	66602	G-C	A-T	No	No	ORF_69/bro-b
5	66812	A-T	G-C	No	No	ORF_69/bro-b
5	66816	A-T	G-C	No	No	ORF_69/bro-b
5	66969	T-A	C-G	No	No	ORF_69/bro-b
5	67129	T-A	C-G	No	No	ORF_69/bro-b
5	67157	C-G	T-A	No	No	ORF_69/bro-b
1	7200	G-C	A-T	No	No	ORF_7/Similar to Chch6
11	6617	C-G	A-T	No	No	ORF_7/Similar to Chch6
11	6477	A-T	G-C	No	No	ORF_7/Similar to Chch6
5	67433	G-C	A-T	No	No	ORF_70/Similar to Chch71
5	67496	T-A	C-G	No	No	ORF_70/Similar to Chch71
5	67533	T-A	C-G	No	No	ORF_70/Similar to Chch71
5	68633	C-G	T-A	No	No	ORF_71/he65
5	70213	G-C	T-A	No	No	ORF_74/vlf-1
5	70746	T-A	A-T	No	No	ORF_74/vlf-1
5	72278	C-G	T-A	No	No	ORF_76/gp41
5	72284	A-T	G-C	No	No	ORF_76/gp41
5	72326	T-A	G-C	No	No	ORF_76/gp41
5	72846	A-T	T-A	No	No	ORF_77/Similar to Tn74
5	72963-72964	GG	AA	No	No	ORF_77/Similar to Tn74
5	75624	C-G	T-A	No	No	ORF_79/vp91/p95
5	77161	G-C	A-T	No	No	ORF_80/vp39
5	77167	A-T	G-C	No	No	ORF_80/vp39
5	77290	G-C	A-T	No	No	ORF_81/lef-4
5	77623	T-A	C-G	No	No	ORF_81/lef-4
5	77692	T-A	C-G	No	No	ORF_81/lef-4
5	77803	T-A	C-G	No	No	ORF_81/lef-4
3	84215	T-A	C-G	No	No	ORF_85/helicase
3	83683	G-C	A-T	No	No	ORF_85/helicase
3	83606	A-T	C-G	No	No	ORF_85/helicase
3	83515	C-G	T-A	No	No	ORF_85/helicase
3	83303	C-G	T-A	Yes	No	ORF_85/helicase
3	83220	C-G	T-A	No	No	ORF_85/helicase
5	81346	G-C	A-T	No	No	ORF_85/helicase
3	84494	C-G	G-C	No	No	ORF_86/odv-e28/pif-4
3	84356	T-A	C-G	No	No	ORF_86/odv-e28/pif-4
3	85103	T-A	C-G	No	No	ORF_87/Similar to Chch89
3	84937	G-C	A-T	No	No	ORF_87/Similar to Chch89
3	86610	T-A	C-G	No	No	ORF_89/38k
1	8498	G-C	A-T	No	No	ORF_9/odv-e56/pif-5
3	90045	C-G	T-A	No	No	ORF_94/p45
3	89670	C-G	T-A	No	No	ORF_94/p45
3	91212	T-A	C-G	No	No	ORF_95/p87/vp80
3	90963	A-T	G-C	No	No	ORF_95/p87/vp80
3	90960	G-C	A-T	No	No	ORF_95/p87/vp80
3	93346	C-G	T-A	No	No	ORF_96/odv-ec43
3	93300	T-A	C-G	No	No	ORF_96/odv-ec43
3	93015-93016	AC	GT	No	No	ORF_96/odv-ec43
3	95921	C-G	T-A	No	No	ORF_98/odv-e66
3	95918	G-C	A-T	No	No	ORF_98/odv-e66
3	94533	G-C	A-T	No	No	ORF_98/odv-e66
3	94501	G-C	A-T	No	No	ORF_98/odv-e66
3	94456	A-T	G-C	No	No	ORF_98/odv-e66
3	94300	G-C	A-T	No	No	ORF_98/odv-e66
3	96707	T-A	C-G	No	No	ORF_99/p13
3	96688	C-G	T-A	No	No	ORF_99/p13
3	96613	A-T	G-C	No	No	ORF_99/p13
3	96225	A-T	G-C	No	No	ORF_99/p13
3	96012	G-C	T-A	No	No	ORF_99/p13
